# Supplementary material for: Molecular mechanisms underlying nuchal hump formation in dolphin cichlid, Cyrtocara moorii
Source: Sci Rep. 2019 Dec 30;9:20296. doi: 10.1038/s41598-019-56771-7 (PMC6937230; doi:10.1038/s41598-019-56771-7)
Supplement: Supplementary file 1 — Supplementary information. [file 41598_2019_56771_MOESM1_ESM.xlsx]

## Sheet: DE genes_CmA-CmJ
CmA vs CmJ comparison
Higher expressed in CmA								Lower expressed in CmA
Assembly ID	Gene	Description	logFC	logCPM	PValue	FDR		Assembly ID	Gene	Description	logFC	logCPM	PValue	FDR
TRINITY_DN16550_c0_g3	h2q9	histocompatibility 2, Q region locus 9	5.2826	8.84901	1.49e-16	3.3e-13		TRINITY_DN9998_c0_g1	epd	Ependymin	-8.99088	1.98842	2.59e-23	1.05e-19
TRINITY_DN17157_c2_g1	adap1	Arf-GAP With Dual PH Domain-Containing Protein 1	2.70637	7.34342	1.04e-15	2.01e-12		TRINITY_DN18219_c0_g6	trim16	Tripartite motif containing 16	-3.53347	3.4137	5.37e-19	1.45e-15
TRINITY_DN15283_c0_g10	cd163	CD163 Antigen	3.29814	4.2259	8.41e-12	1.06e-08		TRINITY_DN15202_c1_g2	cd2	T-Cell Surface Antigen CD2	-3.50575	4.22088	6.14e-14	1.02e-10
TRINITY_DN17564_c0_g6	dlx5a	Distal-less homeobox 5a	2.19365	3.72178	1.98e-11	2.19e-08		TRINITY_DN16956_c0_g10	mycn	MYCN proto-oncogene, bHLH transcription factor	-2.27972	3.43885	1.92e-12	2.75e-09
TRINITY_DN17018_c0_g3	dsc2	Desmocollin 2	2.09485	4.33396	3.71e-10	2.98e-07		TRINITY_DN16287_c2_g2	mat2aa	Methionine adenosyltransferase II, alpha a	-2.11456	5.98558	2.4e-12	3.36e-09
TRINITY_DN66157_c0_g1	ano4	Anoctamin 4	7.72349	0.812301	4.98e-10	3.86e-07		TRINITY_DN14881_c0_g3	trim25	Tripartite motif containing 25	-4.30203	2.89723	2.59e-12	3.5e-09
TRINITY_DN16103_c1_g2	nlrc3	NLR family CARD domain containing 3	7.59258	0.697449	3.61e-09	2e-06		TRINITY_DN15966_c2_g9	dsg2	Desmoglein 2	-3.36101	4.17083	1.82e-11	2.04e-08
TRINITY_DN3341_c0_g1	mr1	Major Histocompatibility Complex, Class I	8.61912	1.62517	6.07e-09	3.02e-06		TRINITY_DN19186_c3_g3	nlrp12	NLR Family Pyrin Domain Containing 12	-3.53918	2.00933	2.39e-11	2.56e-08
TRINITY_DN17279_c0_g3	noxo1b	NADPH oxidase organizer 1b	4.67443	2.8102	1.55e-08	6.79e-06		TRINITY_DN15544_c1_g2	nr4a3	Nuclear receptor subfamily 4, group A, member 3	-3.08038	3.18212	2.76e-10	2.32e-07
TRINITY_DN15223_c0_g4	pbldp	Phenazine biosynthesis-like protein domain containing pseudogene	2.09433	3.03074	1.69e-08	7.31e-06		TRINITY_DN17723_c1_g2	harbi1	Harbinger transposase derived 1	-3.2196	2.07391	3.16e-10	2.59e-07
TRINITY_DN15936_c2_g1	dpt	Dermatopontin	2.26238	4.31037	2.35e-08	9.49e-06		TRINITY_DN16550_c0_g2	ha1f	Class I histocompatibility antigen, F10 alpha chain	-8.46647	1.50204	4.44e-09	2.33e-06
TRINITY_DN64001_c0_g1	hla	Major Histocompatibility Complex, Class I, A	9.62198	2.57722	1.3e-07	3.88e-05		TRINITY_DN17427_c0_g5	fosl1a	FOS-like antigen 1a	-4.32569	3.77928	9.01e-09	4.16e-06
TRINITY_DN19129_c1_g11	septin-7	septin-7	9.53435	2.49156	1.97e-07	5.49e-05		TRINITY_DN17652_c1_g4	lhfpl2a	LHFPL tetraspan subfamily member 2a	-2.24481	2.57283	2.27e-08	9.29e-06
TRINITY_DN3567_c0_g1	dlk1	Delta like non-canonical Notch ligand 1	3.23136	1.39934	2.52e-07	6.69e-05		TRINITY_DN17228_c1_g5	ago3	Argonaute RISC Catalytic Component 3	-2.28105	2.32885	3.3e-08	1.25e-05
TRINITY_DN10507_c0_g1	gatd3a	Glutamine amidotransferase like class 1 domain containing 3A	4.16508	5.76856	4.45e-07	0.000107		TRINITY_DN17287_c0_g3	osbpl7	Oxysterol binding protein-like 7	-2.49384	2.64948	5.32e-08	1.9e-05
TRINITY_DN15475_c0_g2	ncoa7	Nuclear Receptor Coactivator 7	2.77227	5.96146	7e-07	0.000153		TRINITY_DN76899_c0_g1	fundc1	FUN14 domain containing 1	-7.56299	0.701679	1.72e-07	4.86e-05
TRINITY_DN53177_c0_g1	g0s2	G0/G1 switch 2	2.85081	7.40118	9.82e-07	0.000202		TRINITY_DN64612_c0_g1	znf729	Zinc Finger Protein 729	-8.20828	1.26877	1.65e-06	0.000304
TRINITY_DN17863_c1_g4	fn	Fibronectin	3.20054	2.18154	1.62e-06	0.000301		TRINITY_DN16073_c0_g4	elovl6l	ELOVL family member 6, elongation of long chain fatty acids like	-2.23843	2.88124	1.67e-06	0.000305
TRINITY_DN16807_c1_g1	necab1	N-terminal EF-hand calcium binding protein 1	3.11726	1.77563	2.46e-06	0.000408		TRINITY_DN15914_c3_g1	vsig1	V-Set And Immunoglobulin Domain Containing 1	-4.24071	1.53003	3.61e-06	0.00055
TRINITY_DN19246_c0_g7	ddit4	DNA-damage-inducible transcript 4	2.19796	5.35177	2.68e-06	0.00043		TRINITY_DN13226_c0_g1	degs2	Delta(4)-desaturase, sphingolipid 2	-2.08533	2.70703	3.83e-06	0.000572
TRINITY_DN10161_c0_g1	htxa	Heterotaxy 1	5.96088	2.33908	3.2e-06	0.000499		TRINITY_DN16728_c2_g1	pdgfrbb	Platelet Derived Growth Factor Receptor Beta	-4.61654	1.85771	4.11e-06	0.000599
TRINITY_DN67128_c0_g1	kat2b	K(lysine) acetyltransferase 2B	7.64802	0.745669	3.48e-06	0.000533		TRINITY_DN15156_c0_g1	btg3	B-cell translocation gene 3	-2.34507	4.74652	6.87e-06	0.000885
TRINITY_DN19142_c2_g2	htr3a	5-hydroxytryptamine (serotonin) receptor 3A	7.5959	0.702298	5.03e-06	0.000699		TRINITY_DN16998_c0_g3	muc5ac	Mucin 5.1, oligomeric mucus	-2.53682	3.21891	9.22e-06	0.0011
TRINITY_DN19086_c0_g4	gfap	Glial fibrillary acidic protein	3.08546	1.16601	5.08e-06	0.000704		TRINITY_DN8180_c0_g1	c1ql2	Complement component 1, q subcomponent-like 2	-7.00635	0.241467	1.54e-05	0.001613
TRINITY_DN16948_c0_g5	msnb	Moesin b	5.72514	1.07747	8.97e-06	0.001078		TRINITY_DN228_c0_g1	socs2	Suppressor of cytokine signaling 2	-6.87577	0.138012	1.63e-05	0.001696
TRINITY_DN17356_c2_g4	fcrl5	Fc Receptor Like 5	6.22918	3.36958	1.05e-05	0.001207		TRINITY_DN15672_c0_g1	col7a1l	Collagen type VII alpha 1-like	-3.01553	1.38792	2.03e-05	0.002006
TRINITY_DN1327_c0_g1	cpne4a	Copine IVa	4.56424	1.11969	1.98e-05	0.001968		TRINITY_DN18463_c1_g8	ccr9a	Chemokine (C-C motif) receptor 9a	-2.1938	2.98066	2.35e-05	0.002238
TRINITY_DN53918_c0_g1	iffo1	Intermediate Filament Family Orphan 1	7.98539	1.04241	2.35e-05	0.002238		TRINITY_DN18867_c1_g7	trim39	Tripartite motif containing 39	-7.38865	0.554773	2.82e-05	0.002603
TRINITY_DN13723_c0_g1	eml6	Echinoderm microtubule associated protein like 6	2.27705	1.88002	2.4e-05	0.002272		TRINITY_DN17513_c0_g3	slc25a25a	Solute carrier family 25 (mitochondrial carrier; phosphate carrier), member 25a	-2.12031	2.20982	3.14e-05	0.002797
TRINITY_DN10467_c0_g1	spon2b	Spondin 2b, extracellular matrix protein	2.21534	2.99528	3.55e-05	0.003057		TRINITY_DN14733_c0_g3	eif2ak2	Eukaryotic translation initiation factor 2-alpha kinase 2	-6.46123	1.8036	3.17e-05	0.002817
TRINITY_DN8955_c1_g1	fcrlb	Fc Receptor Like B	7.3681	0.508516	3.71e-05	0.003164		TRINITY_DN12099_c0_g1	bnip2	BCL2 interacting protein 2	-2.69396	1.85645	4.41e-05	0.003543
TRINITY_DN33689_c0_g1	p2ry1	Purinergic receptor P2Y1	7.26629	0.421615	3.83e-05	0.003219		TRINITY_DN16420_c0_g3	midn	Midnolin	-2.0915	3.57062	4.56e-05	0.003629
TRINITY_DN16159_c0_g5	fhod3	Formin Homology 2 Domain Containing 3	2.15356	2.02637	4.89e-05	0.003814		TRINITY_DN17129_c1_g2	btnl1	Butyrophilin-like protein 1	-7.09556	0.313187	4.69e-05	0.003703
TRINITY_DN18619_c1_g4	cd226	CD226 Antigen	7.64369	1.82655	4.98e-05	0.003857		TRINITY_DN16486_c1_g1	gimap8	GTPase IMAP Family Member 8	-4.57856	0.932406	4.8e-05	0.003757
TRINITY_DN17576_c0_g2	samhd1	SAM domain and HD domain 1	3.63468	4.93807	5.33e-05	0.004045		TRINITY_DN17353_c0_g6	fam133	Family With Sequence Similarity 133	-7.24336	0.433891	5.84e-05	0.004319
TRINITY_DN18473_c1_g8	pappa	Pregnancy-Associated Plasma Protein A, Pappalysin 1	4.42936	0.552976	5.38e-05	0.004065		TRINITY_DN16105_c0_g3	klf9	Kruppel-like factor 9	-2.06869	1.50856	6.29e-05	0.00455
TRINITY_DN17133_c3_g9	znf391	Zinc Finger Protein 391	3.90259	1.66342	8.08e-05	0.005466		TRINITY_DN70700_c0_g1	arfgap1	ADP-ribosylation factor GTPase activating protein 1	-6.70397	0.004606	8.76e-05	0.005803
TRINITY_DN18713_c10_g1	tcf12	Transcription factor 12	2.23804	2.42745	8.41e-05	0.005624		TRINITY_DN18980_c0_g2	nuggc	Nuclear GTPase, Germinal Center Associated	-2.6515	2.57495	0.000128	0.007639
TRINITY_DN19826_c0_g1	fam3c	Family with sequence similarity 3, member C	4.93629	0.422719	9.2e-05	0.006006		TRINITY_DN17380_c1_g1	gimap7	GTPase IMAP Family Member 7	-4.47756	2.41334	0.000134	0.007888
TRINITY_DN11131_c0_g1	prss23	Serine protease 23	2.01907	1.88948	9.72e-05	0.006258		TRINITY_DN17335_c1_g6	znf595	Zinc Finger Protein 595	-6.73802	0.030001	0.000141	0.008165
TRINITY_DN76703_c0_g1	dock3	Dedicator of cytokinesis 3	4.88497	0.631039	0.000137	0.007975		TRINITY_DN15231_c0_g8	vwa6	Von Willebrand Factor A Domain Containing 6	-4.77669	0.36958	0.000187	0.009961
TRINITY_DN9655_c0_g2	acod1	Aconitate decarboxylase 1	7.22464	0.386295	0.000165	0.009156
TRINITY_DN46655_c0_g1	mrc2	Mannose receptor, C type 2	7.56604	0.668677	0.000167	0.009205

## Sheet: DE genes_CmA-CSpA
CmA vs CSpA comparison
Higher expressed in CmA								Lower expressed in CmA
Assembly ID	Gene	Description	logFC	logCPM	PValue	FDR		Assembly ID	Gene	Description	logFC	logCPM	PValue	FDR
TRINITY_DN15223_c0_g4	pbldp	Phenazine biosynthesis-like protein domain containing pseudogene	6.6322	2.87726	5.38e-29	8.73e-26		TRINITY_DN9998_c0_g1	epd	Ependymin	-9.69501	2.92577	1.56e-34	4.68e-31
TRINITY_DN15936_c2_g1	dpt	Dermatopontin	4.08796	4.24973	1.56e-28	2.33e-25		TRINITY_DN14733_c0_g3	eif2ak2	Eukaryotic translation initiation factor 2-alpha kinase 2	-7.5271	2.98817	9.23e-34	2.25e-30
TRINITY_DN53177_c0_g1	g0s2	G0/G1 switch 2	7.24056	7.34761	1.06e-21	9.52e-19		TRINITY_DN18219_c0_g6	trim16	Tripartite motif containing 16	-3.53444	3.54156	3.6e-19	2.32e-16
TRINITY_DN19246_c0_g7	ddit4	DNA-damage-inducible transcript 4	4.65031	5.24545	4.2e-19	2.64e-16		TRINITY_DN19186_c3_g3	nlrp12	NLR Family Pyrin Domain Containing 12	-4.56215	3.06443	2.2e-18	1.24e-15
TRINITY_DN17576_c0_g2	samhd1	SAM domain and HD domain 1	7.85868	4.94768	1.15e-17	5.96e-15		TRINITY_DN16287_c2_g2	mat2aa	Methionine adenosyltransferase II, alpha a	-2.34414	6.29896	2.34e-17	1.13e-14
TRINITY_DN10467_c0_g1	spon2b	Spondin 2b, extracellular matrix protein	5.27777	2.88901	9.6e-17	4.4e-14		TRINITY_DN16073_c0_g4	elovl6l	ELOVL family member 6, elongation of long chain fatty acids like	-3.82111	4.38652	1.22e-15	4.81e-13
TRINITY_DN16550_c0_g3	h2q9	histocompatibility 2, Q region locus 9	4.14984	9.02424	2.37e-16	1.01e-13		TRINITY_DN16956_c0_g10	mycn	MYCN proto-oncogene, bHLH transcription factor	-3.37481	4.5098	2.21e-14	7.15e-12
TRINITY_DN17564_c0_g6	dlx5a	Distal-less homeobox 5a	3.36304	3.70286	2.71e-15	1.01e-12		TRINITY_DN17129_c1_g2	btnl1	Butyrophilin-like protein 1	-8.55542	1.85088	1.26e-12	3.02e-10
TRINITY_DN15475_c0_g2	ncoa7	Nuclear Receptor Coactivator 7	4.34537	5.9497	3.27e-14	1.03e-11		TRINITY_DN17228_c1_g5	ago3	Argonaute RISC Catalytic Component 3	-2.78489	2.87199	1.24e-10	2e-08
TRINITY_DN17018_c0_g3	dsc2	Desmocollin 2	2.59266	4.37619	1.72e-13	4.78e-11		TRINITY_DN13226_c0_g1	degs2	Delta(4)-desaturase, sphingolipid 2	-2.65824	3.30003	1.85e-10	2.85e-08
TRINITY_DN17279_c0_g3	noxo1b	NADPH oxidase organizer 1b	6.40586	2.90466	2.62e-11	4.86e-09		TRINITY_DN14881_c0_g3	trim25	Tripartite motif containing 25	-3.91996	2.67171	9e-10	1.18e-07
TRINITY_DN17157_c2_g1	adap1	Arf-GAP With Dual PH Domain-Containing Protein 1	2.03205	7.58465	1.36e-10	2.16e-08		TRINITY_DN15544_c1_g2	nr4a3	Nuclear receptor subfamily 4, group A, member 3	-3.21263	3.42894	1.27e-09	1.59e-07
TRINITY_DN17863_c1_g4	fn	Fibronectin	4.8791	2.22153	6.42e-10	8.7e-08		TRINITY_DN15966_c2_g9	dsg2	Desmoglein 2	-2.88957	3.87694	4.4e-09	4.76e-07
TRINITY_DN10507_c0_g1	gatd3a	Glutamine amidotransferase like class 1 domain containing 3A	5.05547	5.85739	7.55e-10	1.01e-07		TRINITY_DN15672_c0_g1	col7a1l	Collagen type VII alpha 1-like	-3.91237	2.29326	6.69e-09	6.92e-07
TRINITY_DN15283_c0_g10	cd163	CD163 Antigen	4.63284	4.27047	8.69e-09	8.71e-07		TRINITY_DN16420_c0_g3	midn	Midnolin	-2.63817	4.15405	1.1e-08	1.07e-06
TRINITY_DN16103_c1_g2	nlrc3	NLR family CARD domain containing 3	7.45092	0.852343	1.05e-08	1.03e-06		TRINITY_DN17287_c0_g3	osbpl7	Oxysterol binding protein-like 7	-2.43663	2.73732	7.55e-08	5.88e-06
TRINITY_DN3341_c0_g1	mr1	Major Histocompatibility Complex, Class I	8.48755	1.77717	1.3e-08	1.24e-06		TRINITY_DN17427_c0_g5	fosl1a	FOS-like antigen 1a	-3.92624	3.53595	1.72e-07	1.2e-05
TRINITY_DN3567_c0_g1	dlk1	Delta like non-canonical Notch ligand 1	3.62972	1.50398	1.69e-08	1.56e-06		TRINITY_DN17652_c1_g4	lhfpl2a	LHFPL tetraspan subfamily member 2a	-2.1746	2.64475	2.41e-07	1.6e-05
TRINITY_DN10161_c0_g1	htxa	Heterotaxy 1	9.21013	2.45614	3.44e-08	2.92e-06		TRINITY_DN15156_c0_g1	btg3	B-cell translocation gene 3	-2.55184	5.04135	2.84e-07	1.86e-05
TRINITY_DN64001_c0_g1	hla	Major Histocompatibility Complex, Class I, A	9.4848	2.71758	2.15e-07	1.46e-05		TRINITY_DN16550_c0_g2	ha1f	Class I histocompatibility antigen, F10 alpha chain	-8.3403	1.65308	3.71e-07	2.35e-05
TRINITY_DN19129_c1_g11	septin-7	septin-7	9.37728	2.61356	3.43e-07	2.2e-05		TRINITY_DN16728_c2_g1	pdgfrbb	Platelet Derived Growth Factor Receptor Beta	-4.33544	1.75975	1.17e-06	6.36e-05
TRINITY_DN17133_c3_g9	znf391	Zinc Finger Protein 391	5.09042	1.74665	1.14e-06	6.23e-05		TRINITY_DN18463_c1_g8	ccr9a	Chemokine (C-C motif) receptor 9a	-2.62398	3.47118	2.48e-06	0.000119
TRINITY_DN76703_c0_g1	dock3	Dedicator of cytokinesis 3	7.32768	0.746735	3e-06	0.00014		TRINITY_DN15202_c1_g2	cd2	T-Cell Surface Antigen CD2	-2.01592	3.0745	7.88e-06	0.000311
TRINITY_DN13723_c0_g1	eml6	Echinoderm microtubule associated protein like 6	2.45959	1.9932	4.26e-06	0.000186		TRINITY_DN228_c0_g1	socs2	Suppressor of cytokine signaling 2	-7.43854	0.860026	7.91e-06	0.000311
TRINITY_DN19826_c0_g1	fam3c	Family with sequence similarity 3, member C	7.0835	0.545976	6.24e-06	0.000257		TRINITY_DN15914_c3_g1	vsig1	V-Set And Immunoglobulin Domain Containing 1	-4.24527	1.67502	1.05e-05	0.000395
TRINITY_DN67128_c0_g1	kat2b	K(lysine) acetyltransferase 2B	7.51409	0.906315	6.61e-06	0.000268		TRINITY_DN16105_c0_g3	klf9	Kruppel-like factor 9	-2.44289	1.92935	1.08e-05	0.000406
TRINITY_DN18473_c1_g8	pappa	Pregnancy-Associated Plasma Protein A, Pappalysin 1	5.96388	0.677407	8.81e-06	0.00034		TRINITY_DN16486_c1_g1	gimap8	GTPase IMAP Family Member 8	-4.49343	1.01771	1.32e-05	0.000478
TRINITY_DN18713_c10_g1	tcf12	Transcription factor 12	2.25168	2.55894	1.01e-05	0.000382		TRINITY_DN17723_c1_g2	harbi1	Harbinger transposase derived 1	-2.97798	1.99324	1.4e-05	0.000499
TRINITY_DN19142_c2_g2	htr3a	5-hydroxytryptamine (serotonin) receptor 3A	7.44419	0.848421	1.06e-05	0.000398		TRINITY_DN17353_c0_g6	fam133	Family With Sequence Similarity 133	-8.39719	1.7071	1.93e-05	0.000653
TRINITY_DN19086_c0_g4	gfap	Glial fibrillary acidic protein	3.40573	1.27401	1.29e-05	0.000468		TRINITY_DN8180_c0_g1	c1ql2	Complement component 1, q subcomponent-like 2	-6.99982	0.49763	2.54e-05	0.000819
TRINITY_DN1327_c0_g1	cpne4a	Copine IVa	4.54114	1.26224	1.31e-05	0.000475		TRINITY_DN16998_c0_g3	muc5ac	Mucin 5.1, oligomeric mucus	-5.42145	0.791811	2.58e-05	0.000828
TRINITY_DN16159_c0_g5	fhod3	Formin Homology 2 Domain Containing 3	2.30366	2.13789	2.52e-05	0.000814		TRINITY_DN17335_c1_g6	znf595	Zinc Finger Protein 595	-7.22041	0.6773	4.11e-05	0.001212
TRINITY_DN17356_c2_g4	fcrl5	Fc Receptor Like 5	5.42438	3.514	3.61e-05	0.00109		TRINITY_DN70700_c0_g1	arfgap1	ADP-ribosylation factor GTPase activating protein 1	-6.74568	0.299171	4.61e-05	0.00133
TRINITY_DN53918_c0_g1	iffo1	Intermediate Filament Family Orphan 1	7.8395	1.18854	3.99e-05	0.001186		TRINITY_DN17380_c1_g1	gimap7	GTPase IMAP Family Member 7	-4.09476	2.19658	5.05e-05	0.001434
TRINITY_DN16948_c0_g5	msnb	Moesin b	4.879	1.23093	6.45e-05	0.001753		TRINITY_DN12099_c0_g1	bnip2	BCL2 interacting protein 2	-2.89297	2.15581	6.66e-05	0.001798
TRINITY_DN8955_c1_g1	fcrlb	Fc Receptor Like B	7.22184	0.662665	6.98e-05	0.001869		TRINITY_DN18980_c0_g2	nuggc	Nuclear GTPase, Germinal Center Associated	-3.67557	3.60219	7.8e-05	0.00204
TRINITY_DN33689_c0_g1	p2ry1	Purinergic receptor P2Y1	7.12846	0.584392	7.09e-05	0.001892		TRINITY_DN17513_c0_g3	slc25a25a	Solute carrier family 25 (mitochondrial carrier; phosphate carrier), member 25a	-2.19828	2.40223	9.81e-05	0.002436
TRINITY_DN16807_c1_g1	necab1	N-terminal EF-hand calcium binding protein 1	2.27008	2.01943	0.000123	0.002894		TRINITY_DN64612_c0_g1	znf729	Zinc Finger Protein 729	-7.08376	0.565825	0.000124	0.002911
TRINITY_DN11131_c0_g1	prss23	Serine protease 23	2.01799	2.02564	0.000155	0.003508		TRINITY_DN18867_c1_g7	trim39	Tripartite motif containing 39	-6.89909	0.416403	0.000315	0.006069
TRINITY_DN66157_c0_g1	ano4	Anoctamin 4	3.96492	1.03267	0.000264	0.005306		TRINITY_DN15231_c0_g8	vwa6	Von Willebrand Factor A Domain Containing 6	-4.58671	0.396224	0.000319	0.006131
TRINITY_DN9655_c0_g2	acod1	Aconitate decarboxylase 1	7.08602	0.549282	0.000277	0.005496		TRINITY_DN76899_c0_g1	fundc1	FUN14 domain containing 1	-6.78052	0.326043	0.00053	0.009111
TRINITY_DN46655_c0_g1	mrc2	Mannose receptor, C type 2	7.4165	0.818182	0.000298	0.005808
TRINITY_DN18619_c1_g4	cd226	CD226 Antigen	5.39952	1.98839	0.000565	0.009565
