# Supplementary material for: Molecular mechanisms underlying nuchal hump formation in dolphin cichlid, Cyrtocara moorii
Source: Sci Rep. 2019 Dec 30;9:20296. doi: 10.1038/s41598-019-56771-7 (PMC6937230; doi:10.1038/s41598-019-56771-7)
Supplement: Supplementary file 2 — Supplementary information 2. [file 41598_2019_56771_MOESM2_ESM.xlsx]

## Sheet: Table S1
	qPCR Primer sequences and information about candidate reference genes.
	Symbol	Gene Description	Primer Sequence (5’- 3’)	Product Size (bp)	Efficiency (E %)	R2 *	Melting Temperature (°C)	Accession ID
	cnnm3	Ancient Conserved Domain-Containing Protein 3	F_AGGAATGTGGGTGGAAATGAACAGTG	79	97.2	0.996	69.4 ± 0.2	XM_005952759.2
			R_GGACAAGACTGGAGTGGAAGTGCT
	hnrnpa1	Heterogeneous Nuclear Ribonucleoprotein A1	F_CCTCCGTATCCACCAAAGTTCCTG	93	97.6	0.997	80.1 ± 0.2	XM_014339049.1
			R_CCACTACGACCCCCAGGC
	ncor2	Nuclear Receptor Corepressor 2	F_TCCTCCCTTCCCAATCCATCACT	205	103	0.995	88.5 ± 0.2	XM_014335075.1
			R_CCCCTCCACCTCCTCTGACTC
	rnf123	Ring Finger Protein 123	F_GGTTGATGCAGGCTTTGCAGGA	165	107.3	0.992	87.15 ± 0.1	XM_026166582.1
			R_ACAGGGTGGAGCTGATGTTGG
	smarcc1	SWI/SNF Complex Subunit SMARCC1	F_TGCACTAAAGAGGGGAGGAGGG	137	96.3	0.993	82.3 ± 0.2	XM_026184120.1
			R_CGGTGGGCTTCTAGATGTTTTTAGGT
	trappc12	Trafficking Protein Particle Complex 12	F_GTCCGATGCCGCTGAGCA	108	99	0.998	75.43 ± 0.1	XM_014340009.1
			R_CCAACTGCCTGCTGCTGATGAAG
	zhx3	Zinc Fingers And Homeoboxes 3	F_CACGTCCTCCAGGCTCACCT	90	92.7	0.996	78.64 ± 0.1	XM_005940255.2
			R_GTCTGTTGTCAAACTGCTACTCTGAGC
	(*) R2, correlation coefficient of the slope of the standard curve.
	qPCR Primer sequences and information about candidate target genes.
	Symbol	Gene Description	Primer Sequence (5’- 3’)	Product Size (bp)	Efficiency (E %)	R2 *	Melting Temperature (°C)	Accession ID
	ago3	Argonaute RISC Catalytic Component 3	F_CCGAACCAAACTTCTCTTCCTCCAC	95	105.5	0.998	84.3 ± 0.3	XM_005943565.2
			R_CCCTCCATGAAGTACACCCCTG
	btg3	BTG Anti-Proliferation Factor 3	F_CATCATCCCTCAGGCTCCCC	83	94.3	0.995	81.5 ± 0.2	XM_005924225.2
			R_CCCAAACTTGCCCTCCCC
	cd163	Scavenger Receptor Cysteine-Rich Type 1 Protein M130	F_CAGCAGCACCACCAGCAG	99	95.5	0.993	80 ± 0.2	XM_026174655.1
			R_CCAGTGAAGCTCCGCCTCTC
	dlk1	Delta Like Non-Canonical Notch Ligand 1	F_GGAGAGGGACGATACCTGTGTGTC	103	93.7	0.992	83.3 ± 0.2	XM_026152792.1
			R_CGTTCTGGCAAGGAGAGCCAT
	dlx5a	Distal-Less Homeobox 5a	F_GGCTAACGCAAACACAGGTGA	109	103	0.997	77.5 ± 0.3	NM_001286321.1
			R_TCGCTGGAGCTGGGGCT
	dpt	Dermatopontin	F_GTGCTGGGATGGAGTGGACTTC	140	98.3	0.999	78.76 ± 0.2	XM_005919719.2
			R_GCAGGAGTAGGGACAGCGG
	fosl1a	FOS Like 1, AP-1 Transcription Factor Subunit	F_CAATCGGAGACGGGAGCTGAC	191	104	0.993	80.2 ± 0.1	XM_005913283.2
			R_TCCTTCTGCAAGCGGGACT
	mycn	V-Myc Avian Myelocytomatosis Viral Oncogene	F_ACGATGACCCAACCCCGC	163	108.1	0.995	87.1 ± 0.3	XM_005921615.2
			R_CTGCTGTCCCCGCTGGAG
	pappa	Pappalysin / Pregnancy-Associated Plasma Protein A	F_CCCACCCGAGGCTCATGTA	116	104.9	0.994	79.44 ± 0.1	XM_014336099.1
			R_ATTCTCTGCGACTTGGAACCCAT
	pdgfrb	Platelet Derived Growth Factor Receptor Beta	F_CTGGTTCCATGTGTCTGAGTTTCCTG	116	97.5	0.996	80.3 ± 0.1	DQ386647.1
			R_GGGGAACACACCTGGGAGAAATC
	socs2	Suppressor Of Cytokine Signaling 2	F_CAAAAACATTCAGCCTCCTCCCCC	124	97.6	0.997	83.1 ± 0.2	XM_006781062.1
			R_CTGTCTCTCTCATACCAAACCCCAGTC
	tcf12	Transcription Factor 12	F_CCCCCTCCTCCCCAAATTATGAG	110	91.3	0.993	82.1 ± 0.2	XM_014335931.1
			R_GCCCACTGCGTGGTTCC
	(*) R2, correlation coefficient of the slope of the standard curve.
